# Supplementary material for: A substrate binding model for the KEOPS tRNA modifying complex
Source: Nat Commun. 2020 Dec 4;11:6233. doi: 10.1038/s41467-020-19990-5 (PMC7718258; doi:10.1038/s41467-020-19990-5)
Supplement: Supplementary file 5 — Supplementary Data 1 [file 41467_2020_19990_MOESM5_ESM.xlsx]

## Sheet: Sheet 1 - Table S2
Supplementary Table S8. HDX data summary
Protein	Sequence	z	Sequence Start	Sequence End	m/z	Mr	RT (minutes)	Average absolute deuterium uptake of KEOPS peptides, labelling time = 300 sec, Technical replicates = 3		Std. deviation in absolute deuterium uptake of KEOPS peptides
								Without tRNA	With tRNA	Without tRNA	With tRNA
Bud32	GAMDPKGKKRKIPEHLIGKGAEAD	5	1	24	510.083	2545.38	5.51	2.257	2.47	0.115	0.151
Bud32	GAMDPKGKKRKIPEHLIGKGAEAD	4	1	24	637.352	2545.38	5.485	2.416	2.648	0.112	0.145
Bud32	GAMDPKGKKRKIPEHLIGKGAEADIKRD	4	1	28	765.429	3057.69	5.715	3.38	3.377	0.109	0.134
Bud32	GAMDPKGKKRKIPEHLIGKGAEADIKRD	5	1	28	612.545	3057.69	5.715	3.355	3.412	0.105	0.124
Bud32	IKRDSYLD	2	25	32	505.269	1008.52	6.005	0.49	0.471	0.023	0.011
Bud32	SYLDF	1	29	33	644.293	643.285	10.385	0.43	0.45	0.011	0.015
Bud32	DFDVIIKER	3	32	40	378.877	1133.61	8.365	0.272	0.326	0.008	0.025
Bud32	FDVIIK	2	33	38	367.726	733.437	8.495	0	0.001	0	0.001
Bud32	FDVIIKER	3	33	40	340.534	1018.58	7.625	0.224	0.256	0.003	0.018
Bud32	FDVIIKER	2	33	40	510.298	1018.58	7.625	0.199	0.25	0.005	0.013
Bud32	DVIIKER	2	34	40	436.764	871.513	5.615	0.163	0.197	0.009	0.01
Bud32	DVIIKERVK	2	34	42	550.345	1098.68	5.635	0.787	0.799	0.026	0.029
Bud32	DVIIKERVK	3	34	42	367.233	1098.68	5.635	0.796	0.82	0.017	0.025
Bud32	ERVKKGYRDERL	4	39	50	387.971	1547.85	4.81	0.86	0.883	0.036	0.032
Bud32	ERVKKGYRDERL	5	39	50	310.578	1547.85	4.815	0.941	0.937	0.032	0.061
Bud32	VKKGYRDER	2	41	49	575.82	1149.63	3.305	0.62	0.601	0.012	0.029
Bud32	VKKGYRDERL	2	41	50	632.362	1262.71	4.865	0.589	0.613	0.019	0.013
Bud32	VKKGYRDERL	4	41	50	316.685	1262.71	4.865	0.578	0.607	0.023	0.031
Bud32	RKSRTAREA	2	55	63	537.81	1073.61	2.895	0.033	0.079	0.021	0.026
Bud32	VKDFGIPAPYIF	2	69	80	683.874	1365.73	11.535	0.158	0.358	0.005	0.026
Bud32	FGIPAPYIF	2	72	80	512.779	1023.54	12.595	0.026	0.166	0.006	0.011
Bud32	FGIPAPYIF	1	72	80	1024.55	1023.54	12.605	0	0.126	0	0.017
Bud32	FGIPAPYIFDVDLDNK	2	72	87	912.464	1822.91	11.875	0.46	0.412	0.018	0.024
Bud32	DVDLDNKR	3	81	88	325.502	973.483	5.095	0.481	0.489	0.014	0.021
Bud32	DVDLDNKRIM	2	81	90	609.811	1217.61	7.615	0.499	0.534	0.008	0.017
Bud32	DVDLDNKRIM	3	81	90	406.876	1217.61	7.615	0.512	0.506	0.006	0.023
Bud32	NKRIM	2	86	90	331.194	660.374	4.195	0	0.019	0	0.009
Bud32	RIMMSYINGK	2	88	97	606.815	1211.62	7.615	1.102	1.041	0.015	0.033
Bud32	IMMSYINGK	2	89	97	528.764	1055.51	8.105	1.11	1.101	0.016	0.006
Bud32	MSYINGK	2	91	97	406.702	811.39	6.195	0.98	0.952	0.01	0.018
Bud32	LAKDVIEDNL	2	98	107	565.309	1128.6	8.455	0.723	0.74	0.012	0.009
Bud32	LAKDVIEDNLD	2	98	108	622.822	1243.63	7.985	0.804	0.81	0.012	0.015
Bud32	LAKDVIEDNLDIA	2	98	110	714.883	1427.75	9.315	0.939	0.959	0.018	0.011
Bud32	IAYKIGEIVGK	2	109	119	595.861	1189.71	8.035	0.001	0.001	0.001	0
Bud32	IAYKIGEIVGKLHKN	2	109	123	842.001	1681.99	8.115	0.005	0.001	0.007	0
Bud32	IAYKIGEIVGKLHKN	5	109	123	337.405	1681.99	8.095	0.001	0.002	0	0.001
Bud32	YKIGEIVGK	2	111	119	503.8	1005.59	7.325	0.001	0.001	0	0
Bud32	YKIGEIVGK	3	111	119	336.203	1005.59	7.325	0.001	0.003	0	0.004
Bud32	DVIHND	2	124	129	356.667	711.319	4.865	0	0.007	0	0.009
Bud32	DVIHNDL	2	124	130	413.209	824.403	7.525	0.009	0.027	0.008	0.008
Bud32	DVIHNDLTTSNFIF	2	124	137	818.404	1634.79	11.315	0.506	0.49	0.009	0.014
Bud32	LTTSNF	1	130	135	682.341	681.333	7.795	0.47	0.429	0.02	0.02
Bud32	IFDKD	2	136	140	319.163	636.312	5.545	0.213	0.206	0.016	0.013
Bud32	IFDKDL	2	136	141	375.705	749.396	7.935	0.443	0.44	0.012	0.023
Bud32	IFDKDLYIID	2	136	145	627.834	1253.65	10.095	0.394	0.41	0.016	0.031
Bud32	FGLGK	1	146	150	521.308	520.301	6.615	0.001	0.001	0.002	0
Bud32	FGLGKISNL	2	146	154	474.779	947.544	9.6	0.685	0.654	0.01	0.015
Bud32	FGLGKISNL	1	146	154	948.551	947.544	9.605	0.69	0.674	0.017	0.01
Bud32	FGLGKISNLDEDK	3	146	158	479.252	1434.74	8.315	0.724	0.695	0.005	0.029
Bud32	FGLGKISNLDEDK	2	146	158	718.375	1434.74	8.315	0.762	0.733	0.027	0.014
Bud32	ISNLDEDK	1	151	158	933.452	932.445	5.395	0.345	0.329	0.017	0.016
Bud32	ISNLDEDK	2	151	158	467.23	932.445	5.395	0.339	0.322	0.01	0.011
Bud32	NLDEDK	1	153	158	733.336	732.329	4.25	0.162	0.165	0.028	0.003
Bud32	DEDKAVD	1	155	161	791.342	790.334	3.875	0.003	0.009	0.004	0.009
Bud32	DEDKAVDLIVF	2	155	165	632.327	1262.64	11.11	0.001	0.01	0	0.006
Bud32	DEDKAVDLIVFKK	3	155	167	507.284	1518.83	8.565	0.018	0.001	0.017	0
Bud32	DEDKAVDLIVFKK	2	155	167	760.422	1518.83	8.58	0.048	0.033	0.033	0.017
Bud32	KAVDLIVFKK	3	158	167	387.585	1159.73	7.775	0.002	0.008	0.001	0.008
Bud32	AVDLIVF	2	159	165	388.731	775.448	11.995	0	0.007	0	0.012
Bud32	AVDLIVFK	2	159	166	452.779	903.543	9.93	0.005	0.008	0.007	0.013
Bud32	AVDLIVFKKAVL	2	159	170	658.421	1314.83	10.165	0.003	0.001	0.004	0
Bud32	AVLSTHHEK	2	168	176	511.275	1020.54	3.945	0.046	0.089	0.007	0.022
Bud32	AVLSTHHEK	3	168	176	341.186	1020.54	3.955	0.023	0.038	0.017	0.016
Bud32	VLSTHHEK	2	169	176	475.756	949.498	3.235	0.057	0.068	0.007	0.018
Bud32	VLSTHHEK	3	169	176	317.507	949.498	3.235	0.09	0.085	0.01	0.031
Bud32	ELMKDVERRA	3	200	209	416.224	1245.65	6.365	1.626	1.63	0.011	0.061
Bud32	MKDVERRARYVE	2	202	213	776.407	1550.8	5.255	2.111	2.123	0.031	0.071
Cgi121	GAMDPMIIRGIR	2	1	12	665.36	1328.71	8.835	1.027	1.08	0.03	0.009
Cgi121	GAMDPMIIRGIRGARIN	4	1	17	461.005	1839.99	8.795	1.64	1.617	0.014	0.011
Cgi121	GAMDPMIIRGIRGARIN	3	1	17	614.338	1839.99	8.795	1.691	1.651	0.027	0.015
Cgi121	GAMDPMIIRGIRGARINNEIF	3	1	21	782.084	2343.23	10.125	2.353	2.197	0.033	0.039
Cgi121	GAMDPMIIRGIRGARINNEIF	4	1	21	586.815	2343.23	10.125	2.428	2.215	0.022	0.033
Cgi121	NEIFNLGLK	2	18	26	524.295	1046.58	9.845	1.756	1.574	0.011	0.047
Cgi121	NADVVATKKH	2	31	40	541.801	1081.59	3.535	0.329	0.318	0.014	0.024
Cgi121	NADVVATKKHVL	2	31	42	647.877	1293.74	5.705	0.163	0.153	0.012	0.013
Cgi121	NADVVATKKHVL	3	31	42	432.254	1293.74	5.705	0.17	0.161	0.021	0.018
Cgi121	NADVVATKKHVL	4	31	42	324.442	1293.74	5.705	0.192	0.189	0.017	0.026
Cgi121	NADVVATKKHVLHAIN	3	31	46	577.328	1728.96	6.295	0.272	0.24	0.01	0.035
Cgi121	NADVVATKKHVLHAIN	2	31	46	865.489	1728.96	6.295	0.292	0.275	0.018	0.037
Cgi121	NADVVATKKHVLHAINQAK	3	31	49	686.392	2056.15	6.795	0.192	0.181	0.014	0.008
Cgi121	NADVVATKKHVLHAINQAK	4	31	49	515.046	2056.15	6.795	0.374	0.374	0.012	0.027
Cgi121	DVVATKKHVL	2	33	42	555.337	1108.66	5.505	0.128	0.144	0.017	0.008
Cgi121	DVVATKKHVL	3	33	42	370.561	1108.66	5.505	0.165	0.179	0.023	0.019
Cgi121	VVATKKHVL	2	34	42	497.824	993.633	4.655	0.029	0.06	0.02	0.015
Cgi121	VVATKKHVL	3	34	42	332.218	993.634	4.645	0.086	0.094	0.013	0.019
Cgi121	HAINQAK	1	43	49	781.431	780.424	3.135	0.011	0.013	0.012	0.008
Cgi121	HAINQAK	2	43	49	391.219	780.424	3.145	0.067	0.126	0.033	0.039
Cgi121	HAINQAKTKKPIAKS	3	43	57	545.662	1633.96	3.505	1.085	0.944	0.089	0.046
Cgi121	HAINQAKTKKPIAKSF	3	43	58	594.684	1781.03	4.895	1.166	1.011	0.113	0.042
Cgi121	HAINQAKTKKPIAKSFWMEIL	3	43	63	818.794	2453.36	10.075	1.621	1.347	0.019	0.049
Cgi121	HAINQAKTKKPIAKSFWMEIL	4	43	63	614.348	2453.36	10.075	1.668	1.393	0.031	0.051
Cgi121	TKKPIAKSFWMEIL	2	50	63	846.481	1690.95	10.915	1.434	1.113	0.031	0.051
Cgi121	ILVRASGQRQIHEA	2	62	75	789.447	1576.88	5.675	0.758	0.596	0.016	0.022
Cgi121	LVRASGQRQIHEAI	4	63	76	395.227	1576.88	5.67	0.709	0.584	0.035	0.046
Cgi121	VRASGQRQIH	3	64	73	384.551	1150.63	3.685	0.786	0.659	0.021	0.028
Cgi121	VRASGQRQIHEA	2	64	75	676.363	1350.71	4.245	0.775	0.656	0.021	0.035
Cgi121	VRASGQRQIHEA	3	64	75	451.244	1350.71	4.245	0.741	0.642	0.023	0.041
Cgi121	VRASGQRQIHEAIK	4	64	77	398.98	1591.89	4.815	1.104	0.744	0.045	0.051
Cgi121	VRASGQRQIHEAIK	2	64	77	796.953	1591.89	4.815	1.187	0.79	0.037	0.043
Cgi121	VRASGQRQIHEAIK	3	64	77	531.637	1591.89	4.815	1.166	0.785	0.037	0.051
Cgi121	ASGQRQIHEA	2	66	75	548.778	1095.54	4.215	0.852	0.767	0.029	0.034
Cgi121	ASGQRQIHEA	3	66	75	366.188	1095.54	4.215	0.878	0.774	0.028	0.028
Cgi121	ASGQRQIHEAIK	2	66	77	669.368	1336.72	4.845	1.224	0.934	0.018	0.035
Cgi121	IKIIGAK	2	76	82	371.763	741.511	5.985	0.318	0.231	0.015	0.012
Cgi121	IKIIGAKDGNVCL	2	76	88	672.389	1342.76	8.525	0.474	0.427	0.006	0.031
Cgi121	ICEDEE	1	89	94	737.266	736.259	5.535	0.427	0.404	0.022	0.007
Cgi121	ICEDEET	1	89	95	838.313	837.306	5.475	0.607	0.634	0.014	0.016
Cgi121	ICEDEETFRK	2	89	98	635.293	1268.57	6.165	0.417	0.406	0.017	0.028
Cgi121	ICEDEETFRK	3	89	98	423.864	1268.57	6.165	0.427	0.478	0.013	0.032
Cgi121	DEETFRK	3	92	98	308.819	923.435	4.875	0.223	0.229	0.021	0.014
Cgi121	EETFRK	2	93	98	405.211	808.408	4.445	0.06	0.092	0.001	0.011
Cgi121	FRKIYEL	2	96	102	484.782	967.549	8.185	0	0.001	0	0.001
Cgi121	IGGEIDDSV	1	103	111	904.426	903.418	7.825	0.665	0.667	0.012	0.038
Cgi121	IGGEIDDSVLEINED	2	103	117	809.378	1616.74	9.855	1.452	1.454	0.019	0.054
Cgi121	IGGEIDDSVLEINEDK	2	103	118	873.426	1744.84	9.145	1.678	1.712	0.023	0.028
Cgi121	LEINED	1	112	117	732.341	731.334	6.855	0.786	0.742	0.009	0.016
Cgi121	LEINEDKER	3	112	120	382.531	1144.57	5.965	0.482	0.493	0.019	0.025
Cgi121	EINEDK	1	113	118	747.352	746.345	3.685	0.387	0.361	0.02	0.025
Cgi121	EINEDKERL	2	113	121	573.293	1144.57	5.965	0.495	0.45	0.016	0.03
Cgi121	EINEDKERL	3	113	121	382.531	1144.57	5.965	0.482	0.493	0.019	0.025
Cgi121	EINEDKERLIRE	4	113	124	386.707	1542.8	6.325	0.389	0.426	0.02	0.015
Cgi121	EINEDKERLIRE	3	113	124	515.274	1542.8	6.315	0.385	0.378	0.012	0.017
Cgi121	EINEDKERLIRE	2	113	124	772.407	1542.8	6.305	0.4	0.363	0.057	0.023
Cgi121	KERLIRE	3	118	124	315.194	942.561	4.735	0.036	0.028	0.01	0.007
Cgi121	KERLIRE	2	118	124	472.288	942.561	4.725	0.006	0.029	0.006	0.017
Cgi121	IFKIR	2	125	129	338.729	675.443	6.705	0.356	0.365	0.025	0.024
Cgi121	IFKIRGFGNVVER	3	125	137	512.3	1533.88	8.565	1.421	1.42	0.02	0.037
Cgi121	IFKIRGFGNVVER	2	125	137	767.946	1533.88	8.565	1.439	1.44	0.026	0.042
Cgi121	IFKIRGFGNVVER	4	125	137	384.477	1533.88	8.565	1.396	1.408	0.014	0.043
Cgi121	IFKIRGFGNVVERVL	3	125	139	583.017	1746.03	10.265	1.117	1.14	0.03	0.037
Cgi121	IFKIRGFGNVVERVL	2	125	139	874.022	1746.03	10.255	1.137	1.149	0.027	0.027
Cgi121	IFKIRGFGNVVERVL	4	125	139	437.515	1746.03	10.265	1.113	1.13	0.009	0.061
Cgi121	KIRGFGNVVERVL	3	127	139	496.3	1485.88	9.015	0.89	0.922	0.051	0.026
Cgi121	GFGNVVERVL	2	130	139	545.306	1088.6	10.2	0.604	0.626	0.014	0.003
Cgi121	EKIALIE	2	140	146	408.247	814.48	8.205	0.183	0.185	0.01	0.025
Cgi121	EKIALIEL	1	140	147	928.571	927.564	10.335	0.611	0.572	0.028	0.025
Cgi121	EKIALIEL	2	140	147	464.789	927.564	10.335	0.602	0.569	0.01	0.016
Cgi121	IALIEL	1	142	147	671.434	670.427	11.355	0.569	0.537	0.003	0.01
Cgi121	IALIELKKE	2	142	150	528.837	1055.66	8.015	1.215	1.167	0.018	0.038
Cgi121	IALIELKKE	3	142	150	352.894	1055.66	8.015	1.229	1.175	0.023	0.033
Cgi121	LIELKKE	2	144	150	436.776	871.538	6.155	1.061	1.028	0.058	0.048
Cgi121	IELKKE	2	145	150	380.234	758.454	4.885	0.892	0.832	0.027	0.018
Cgi121	IELKKE	1	145	150	759.461	758.454	4.885	0.793	0.746	0.023	0.071
Kae1	GAMDPMIC	1	1	8	837.33	836.323	9.55	0.494	0.429	0.029	0.027
Kae1	LGLEGTAEK	2	9	17	459.251	916.486	6.515	0.604	0.514	0.052	0.042
Kae1	DHHAETFPKL	3	51	60	398.868	1193.58	7.635	0.165	0.161	0.025	0.028
Kae1	FEVVDK	2	65	70	368.697	735.38	6.42	0.138	0.145	0.025	0.012
Kae1	FEVVDK	1	65	70	736.388	735.38	6.425	0.137	0.127	0.023	0.01
Kae1	FSQGPGLGPSLRVTATVARTLSL	3	78	100	776.773	2327.3	11.31	0.776	0.666	0.157	0.101
Kae1	FSQGPGLGPSLRVTATVARTLSLT	3	78	101	810.455	2428.34	11.23	0.797	0.603	0.108	0.045
Kae1	FSQGPGLGPSLRVTATVARTLSLTLKKPIIGVNHCIAHIE	5	78	117	839.876	4194.35	11.67	0.815	0.697	0.032	0.051
Kae1	FSQGPGLGPSLRVTATVARTLSLTLKKPIIGVNHCIAHIE	4	78	117	1049.59	4194.35	11.67	0.863	0.665	0.029	0.039
Kae1	RVTATVARTLSL	2	89	100	644.391	1286.77	8.22	0.005	0.043	0.006	0.011
Kae1	SLTLKKPIIGVNHCIAHIE	3	99	117	696.066	2085.18	8.35	0.01	0.038	0.009	0.008
Kae1	IGKLTTEAEDPLTL	2	118	131	750.911	1499.81	9.67	0.394	0.361	0.006	0.018
Kae1	TTEAEDPLTL	1	122	131	1089.53	1088.52	9.68	0.318	0.285	0.009	0.024
Kae1	TTEAEDPLTL	2	122	131	545.269	1088.52	9.68	0.282	0.281	0.002	0.013
Kae1	YVSGGNTQVIA	1	132	142	1108.56	1107.56	7.18	0.735	0.725	0.019	0.025
Kae1	YVSGGNTQVIAY	2	132	143	636.317	1270.62	8.4	1.089	1.125	0.039	0.049
Kae1	YVSGGNTQVIAYVSK	2	132	146	793.415	1584.81	8.065	1.817	1.749	0.022	0.048
Kae1	YVSGGNTQVIAYVSKK	3	132	147	571.977	1712.91	7.595	1.895	1.826	0.026	0.092
Kae1	YVSGGNTQVIAYVSKK	2	132	147	857.462	1712.91	7.57	1.967	1.886	0.016	0.068
Kae1	VSKKYRVFGETL	2	144	155	713.906	1425.8	8.235	0.532	0.55	0.007	0.024
Kae1	YRVFGETL	2	148	155	492.761	983.508	9.61	0.382	0.348	0.005	0.013
Kae1	DIAVGNCLDQ	1	156	165	1047.48	1046.47	8.745	0.571	0.571	0.007	0.036
Kae1	DQFARY	1	164	169	799.373	798.366	7.08	0.007	0.024	0.007	0.011
Kae1	DQFARY	2	164	169	400.19	798.366	7.08	0.004	0.004	0.004	0.004
Kae1	FARYVNLPHPGGPYIEEL	2	166	183	1036.53	2071.05	10	0.879	0.892	0.029	0.04
Kae1	FARYVNLPHPGGPYIEEL	3	166	183	691.358	2071.05	9.995	0.85	0.844	0.036	0.026
Kae1	YVNLPHPGGPYIEE	2	169	182	792.888	1583.76	9.04	0.865	0.857	0.015	0.019
Kae1	YVNLPHPGGPYIEEL	2	169	183	849.43	1696.85	10.26	0.843	0.825	0.017	0.023
Kae1	VNLPHPGGPYIEE	2	170	182	711.357	1420.7	8.685	0.815	0.764	0.05	0.013
Kae1	VNLPHPGGPYIEEL	2	170	183	767.899	1533.78	9.985	0.788	0.759	0.013	0.018
Kae1	ELARKGKKLVDLPYTVKGMD	3	182	201	754.428	2260.26	7.755	1.583	1.588	0.005	0.066
Kae1	ELARKGKKLVDLPYTVKGMD	4	182	201	566.073	2260.26	7.75	1.515	1.523	0.014	0.035
Kae1	LARKGKKLVDLPYTVKGMD	3	183	201	711.413	2131.22	7.63	1.467	1.48	0.015	0.056
Kae1	ARKGKKLVDLPYTVKGMDIA	5	184	203	441.458	2202.26	8.315	1.319	1.372	0.033	0.045
Kae1	ARKGKKLVDLPYTVKGMDIA	3	184	203	735.093	2202.26	8.315	1.284	1.347	0.022	0.071
Kae1	GKKLVDLPYTVKGMD	2	187	201	832.458	1662.9	8.33	1.398	1.439	0.013	0.051
Kae1	GKKLVDLPYTVKGMDIA	3	187	203	616.681	1847.02	9.11	1.351	1.412	0.011	0.035
Kae1	LVDLPYTVKGMD	2	190	201	675.852	1349.69	9.5	1.062	1.158	0.028	0.022
Kae1	LVDLPYTVKGMDIA	2	190	203	767.913	1533.81	10.35	1.057	1.069	0.01	0.022
Kae1	VDLPYTVKGMD	2	191	201	619.31	1236.61	8.88	0.974	0.943	0.024	0.059
Kae1	IAFSGL	1	202	207	607.345	606.338	10	0.577	0.56	0.015	0.015
Kae1	IAFSGLL	1	202	208	720.429	719.422	11.43	0.633	0.626	0.01	0.015
Kae1	LTAAMR	2	208	213	331.686	661.358	5.385	0.004	0.003	0.006	0.003
Kae1	LTAAMRAYDAGERLED	2	208	223	891.428	1780.84	7.99	1.298	1.228	0.041	0.015
Kae1	TAAMRAYDAGERL	2	209	221	712.851	1423.69	7.435	0.968	0.907	0.029	0.003
Kae1	TAAMRAYDAGERLED	2	209	223	834.886	1667.76	7.32	1.2	1.149	0.014	0.033
Kae1	AYDAGERLED	2	214	223	569.754	1137.49	6.59	1.017	0.951	0.028	0.015
Kae1	AYDAGERLEDIC	2	214	225	677.801	1353.59	8.97	1.089	1.093	0.014	0.046
Kae1	DAGERLED	2	216	223	452.704	903.393	5.525	0.88	0.845	0.024	0.037
Kae1	YSLQEY	2	226	231	401.685	801.354	8.565	0	0	0	0
Kae1	YAFSM	1	231	235	618.259	617.252	9.715	0.003	0.011	0.005	0.015
Kae1	AFSMLTEITERA	2	232	243	684.845	1367.68	10.785	0.002	0.001	0.002	0.001
Kae1	LTEITERAL	1	236	244	1045.59	1044.58	8.055	0.006	0.005	0.009	0.005
Kae1	LTEITERALAHTNKGEVM	3	236	253	671.686	2012.04	7.68	0.783	0.821	0.02	0.039
Kae1	TEITER	2	237	242	374.695	747.376	4.815	0.002	0.005	0.002	0.003
Kae1	TEITERALAHTNKGEVM	3	237	253	633.991	1898.95	7.11	0.738	0.796	0.038	0.033
Kae1	ITERAL	1	239	244	702.414	701.407	6.32	0	0.004	0	0.007
Kae1	ITERAL	2	239	244	351.711	701.407	6.315	0.007	0.002	0.005	0.004
Kae1	ALAHTNKGEVM	3	243	253	390.869	1169.59	5.58	0.449	0.451	0.029	0.025
Kae1	ALAHTNKGEVM	2	243	253	585.8	1169.59	5.59	0.474	0.491	0.021	0.032
Kae1	ALAHTNKGEVML	2	243	254	642.342	1282.67	7.325	0.422	0.464	0.014	0.022
Kae1	LAHTNKGEVM	2	244	253	550.282	1098.55	5.21	0.227	0.23	0.017	0.022
Kae1	AHTNKGEVM	2	245	253	493.74	985.465	4.49	0.209	0.245	0.01	0.012
Kae1	LVGGVAANNRL	2	254	264	542.317	1082.62	7.365	1.708	1.704	0.037	0.029
Kae1	LVGGVAANNRL	1	254	264	1083.63	1082.62	7.37	1.721	1.734	0.02	0.024
Kae1	LVGGVAANNRLREML	2	254	268	806.951	1611.89	9.05	1.571	1.629	0.025	0.059
Kae1	LVGGVAANNRLREMLK	4	254	269	436.003	1739.98	8.265	1.564	1.574	0.033	0.12
Kae1	VGGVAANNRLREM	3	255	267	462.914	1385.72	6.84	1.395	1.406	0.027	0.05
Kae1	VGGVAANNRLREM	2	255	267	693.867	1385.72	6.84	1.404	1.426	0.018	0.047
Kae1	VGGVAANNRLREML	2	255	268	750.409	1498.8	8.555	1.365	1.375	0.033	0.056
Kae1	LKAMCEGQNVD	2	268	278	604.276	1206.54	6.54	0.534	0.526	0.01	0.02
Kae1	AMCEGQNVD	1	270	278	966.365	965.358	6.31	0.687	0.657	0.032	0.019
Kae1	CEGQNVD	1	272	278	764.288	763.281	4.52	0.486	0.504	0.016	0.006
Kae1	FYVPPKEFCGDNGAMIAWLGLLMHKNGRWMSL	5	279	310	737.166	3680.79	12.84	2.608	2.655	0.039	0.023
Kae1	FYVPPKEFCGDNGAMIAWLGLLMHKNGRWMSL	4	279	310	921.205	3680.79	12.84	2.67	2.683	0.036	0.032
Kae1	FYVPPKEFCGDNGAMIAWLGLLMHKNGRWMSL	3	279	310	1227.94	3680.79	12.84	2.715	2.694	0.035	0.044
Kae1	FCGDNGAMIAWLGLLMHKNGRWMSL	4	286	310	706.094	2820.35	12.99	1.624	1.619	0.101	0.063
Kae1	CGDNGAMIAWLGLLMHKNGRWMSL	4	287	310	669.327	2673.28	12.69	1.615	1.561	0.036	0.027
Kae1	DETKIIPNYRTD	3	311	322	488.916	1463.73	7.25	1.593	1.566	0.026	0.029
Kae1	DETKIIPNYRTD	2	311	322	732.87	1463.73	7.255	1.631	1.622	0.02	0.025
Kae1	DETKIIPNYRTDM	3	311	323	532.596	1594.77	8.07	1.766	1.748	0.024	0.044
Kae1	DETKIIPNYRTDM	2	311	323	798.39	1594.77	8.06	1.772	1.762	0.023	0.034
Kae1	ETKIIPNYRTDM	3	312	323	494.254	1479.74	7.705	1.454	1.472	0.008	0.043
Kae1	IIPNYRTD	2	315	322	496.264	990.513	6.715	1.321	1.339	0.005	0.017
Kae1	IIPNYRTD	1	315	322	991.521	990.513	6.71	1.357	1.359	0.021	0.039
Kae1	IIPNYRTDM	2	315	323	561.784	1121.55	7.915	1.449	1.456	0.008	0.024
Kae1	DMVEVNWIK	2	322	330	567.287	1132.56	9.76	1.611	1.6	0.03	0.04
Kae1	MVEVNWIK	2	323	330	509.773	1017.53	9.33	1.646	1.72	0.023	0.024
Kae1	MVEVNWIKEIK	3	323	333	463.592	1387.75	9.665	2.727	2.714	0.013	0.037
Kae1	MVEVNWIKEIK	2	323	333	694.884	1387.75	9.67	2.724	2.727	0.031	0.039
Kae1	VEVNWIK	2	324	330	444.253	886.491	8.57	1.299	1.309	0.012	0.017
Kae1	VEVNWIK	1	324	330	887.498	886.491	8.56	1.287	1.336	0.032	0.024
Kae1	VEVNWIKEIK	3	324	333	419.912	1256.71	9.09	2.337	2.362	0.007	0.02
Kae1	VEVNWIKEIK	2	324	333	629.364	1256.71	9.09	2.361	2.347	0.022	0.012
Kae1	NWIKEIK	3	327	333	310.852	929.533	7.675	1.662	1.686	0.01	0.011
Pcc1	IEIEFPSED	2	15	23	539.751	1077.49	9.845	0.433	0.4	0.039	0.042
Pcc1	IEIEFPSED	1	15	23	1078.49	1077.49	9.835	0.418	0.364	0.023	0.05
Pcc1	IEFPSED	1	17	23	836.367	835.36	8.395	0.438	0.343	0.013	0.035
Pcc1	IEFPSEDVAKVVYEAVL	2	17	33	954.504	1906.99	12.455	0.664	0.471	0.039	0.123
Pcc1	VAKVVY	2	24	29	339.713	677.411	6.385	0	0.007	0	0.007
Pcc1	VAKVVY	1	24	29	678.418	677.411	6.385	0	0.002	0	0.003
Pcc1	VAKVVYEAVL	1	24	33	1090.65	1089.64	9.055	0.003	0.01	0.002	0.011
Pcc1	VAKVVYEAVL	2	24	33	545.829	1089.64	9.065	0.001	0.01	0	0.009
Pcc1	FKLEGKKIIL	2	48	57	594.889	1187.76	8.435	0.208	0.221	0.004	0.034
Pcc1	FKLEGKKIIL	3	48	57	396.929	1187.76	8.435	0.211	0.196	0.015	0.028
Pcc1	FKLEGKKIILDIK	4	48	60	387	1543.97	8.305	0.254	0.285	0.023	0.065
Pcc1	LEGKKIILDIK	2	50	60	635.411	1268.81	7.515	0.254	0.263	0.019	0.055
